# Supplementary material for: Machine Learning to Predict the Response to Lenvatinib Combined with Transarterial Chemoembolization for Unresectable Hepatocellular Carcinoma
Source: Cancers (Basel). 2023 Jan 19;15(3):625. doi: 10.3390/cancers15030625 (PMC9913670; doi:10.3390/cancers15030625)
Supplement: Supplementary file 1 [file cancers-15-00625-s001.zip › Supplementary File S1.xlsx]

## Sheet: Sheet1
Age	Gender	BMI	Smoking	Drinking	HBV	HCV	Hypertesnive	Diabetes	Heart Disease	NAFLD	Cirrhosis	ECOG Score	RBC	WBC	Neut	Mono	Lymph	Hb	PLT	PLR	NLR	LMR	PT	FIB	APTT	TT	INR	D-D	AFP	CEA	CA19-9	T-BIL	D-BIL	I-BIL	TP	ALB	GLOB	A/G	ALT	AST	ALP	γ-GTP	BUN	SCr	K	Na	Cl	TC	TG
54	1	21.2953	0	0	1	0	0	0	0	0	1	0	4.37	3.88	2.39	0.53	0.78	141	88	112.821	3.0641	1.4717	16.1	1.9	34	15.6	1.23846	11.73	11.74	1.2	17.1	16	9	7	58.7	32.4	26.3	1.23194	28	50	130	140	5.6	78	3.22	129	99	3.24	0.76
62	0	20.2848	0	0	1	0	0	0	0	0	1	1	2.75	10.54	6.96	0.89	1.82	102	139	76.3736	3.82418	2.04494	23	1.15	42.9	18.7	1.76923	7.3	2274.65	2.5	66.6	52	27	25	69.2	32.1	37.1	0.865229	30	394	100	62	6.4	73	3.9	136	103	3.84	0.95
74	1	19.5312	0	0	1	0	1	0	0	0	1	1	3.06	3.6	2.37	0.54	0.67	85	135	201.493	3.53731	1.24074	19.2	1.83	50.2	16.5	1.47692	2.6	3677	7.1	282	54	38	16	63.5	36.2	27.3	1.32601	40	56	118	229	5.3	70	4.5	134	103	1.76	0.66
73	1	21.9713	0	0	0	0	0	0	0	0	0	1	4.54	7.62	5.92	0.59	1.07	134	129	120.561	5.53271	1.81356	15.1	3.18	34.9	15.3	1.16154	15.61	2.64	1.4	9.5	7	4	3	63.8	34.6	29.2	1.18493	28	32	213	380	3.8	60	4.08	139	102	3.33	1.14
55	1	25.7959	1	1	1	0	0	0	0	0	1	0	6.61	6.76	4.41	0.88	1.39	184	120	86.3309	3.17266	1.57955	14.4	3.37	52.2	19.1	1.10769	0.67	54000	2.3	24.8	28	11	17	70.3	37.8	32.5	1.16308	17	40	114	108	3.2	69	3.82	136	101	5.25	0.92
68	1	22.2753	1	1	0	0	1	1	0	0	1	1	3.62	6.52	3.64	1.11	1.21	115	161	133.058	3.00826	1.09009	16	5.32	37.7	15.4	1.23077	7.47	71.53	2.4	349.7	22	10	12	68.7	31.9	36.8	0.866848	31	27	198	143	5.8	81	4.32	137	108	6.65	0.94
72	0	18.4911	0	0	0	0	1	0	0	0	1	1	3.65	7.14	6.41	0.09	0.59	112	50	84.7458	10.8644	6.55556	14	3.6	33.6	16.1	1.07692	3.18	6.35	2.5	20.1	26	8	18	66.3	36.9	29.4	1.2551	74	109	97	31	6.7	75	3.03	133	101	4.58	0.85
41	1	23.9512	0	1	1	0	1	0	0	0	1	0	4.12	13.54	10.31	1.36	1.84	89	264	143.478	5.60326	1.35294	15.1	6.5	45.3	21.3	1.16154	4.87	1153.9	5	204.5	124	103	21	74.1	30.5	43.6	0.699541	65	214	800	196	5	57	4.35	132	92	6.73	1.9
42	1	19.4362	1	1	1	0	0	0	0	0	1	0	5.48	7.59	6.46	0.68	0.41	173	108	263.415	15.7561	0.602941	14.9	6.53	39.1	17.3	1.14615	0.28	10938	1.1	36.8	12	6	6	68.6	39.2	29.4	1.33333	59	48	141	101	5.5	63	3.88	139	105	4.17	1.13
66	1	21.4844	1	1	1	0	0	0	0	0	1	1	4.39	5.88	2.31	0.98	2.4	142	152	63.3333	0.9625	2.44898	13.9	2.4	36.1	16.9	1.06923	0.43	12962	5.1	40.5	20	8	12	59.8	31.3	28.5	1.09825	34	69	101	137	6.5	72	4.09	138	107	3.21	0.76
54	1	23.8751	1	0	1	0	0	0	0	0	1	0	4.3	5.78	4.53	0.23	0.88	108	190	215.909	5.14773	3.82609	13.4	4.88	35.6	17.4	1.03077	2.98	8.25	1.3	10.5	14	6	8	62.5	28.5	34	0.838235	71	147	133	69	4.8	53	3.91	137	105	5	0.87
44	1	21.875	0	0	1	0	0	0	0	0	1	1	3.69	9.66	8.32	0.59	0.75	108	360	480	11.0933	1.27119	15.3	6.56	48.7	16	1.17692	2.88	10220	2.8	3674.8	45	35	10	71.2	26.2	45	0.582222	41	122	496	289	4.6	74	3.06	136	93	4.15	0.83
47	1	21.4346	1	1	1	0	0	0	0	0	1	0	3.33	13.91	11.11	1.17	1.29	107	432	334.884	8.6124	1.10256	13.7	6.44	62.7	15.4	1.05385	6.27	7314	2.3	19.9	56	42	14	67.5	28.4	39.1	0.726343	68	968	383	497	3.5	54	3.9	129	99	6.28	0.8
66	0	20.8117	0	0	1	0	1	0	0	0	1	1	3.61	5.29	3.61	0.34	1.08	101	113	104.63	3.34259	3.17647	14.8	3.73	37.9	17.8	1.13846	6.81	563.96	1	29.1	11	7	4	73.4	34.9	38.5	0.906494	12	26	179	80	5.1	49	3.33	137	103	5.05	0.99
58	1	19.9573	0	0	1	0	1	0	0	0	1	0	4.05	4.85	2.9	0.79	1.05	115	245	233.333	2.7619	1.32911	14.2	5.89	38.5	18.1	1.09231	0.54	626.12	0.7	40.9	6	4	2	72.1	33.1	39	0.848718	46	42	158	256	4.1	59	3.74	136	101	3.6	0.99
51	1	18.9164	0	0	1	0	0	0	0	0	1	0	5.5	5.32	3.56	0.65	0.78	166	190	243.59	4.5641	1.2	14	2.83	32.1	17.2	1.07692	5.65	48226	1.3	50.5	9	4	5	65.2	33.7	31.5	1.06984	37	68	180	165	6.7	56	3.67	139	105	5.25	0.92
58	1	22.7583	1	0	0	0	0	0	0	0	1	0	4.73	5.99	3.51	0.35	1.96	150	175	89.2857	1.79082	5.6	13	2.35	34.4	19.1	1	0.2	75.8	2.1	0.8	26	8	18	68.2	40.1	28.1	1.42705	15	23	91	54	7.3	68	3.66	139	108	6.42	1.61
63	1	24.2215	0	0	1	0	1	0	0	0	1	1	3.51	5.54	4.52	0.52	0.48	118	183	381.25	9.41667	0.923077	13.8	7.18	47.2	16.6	1.06154	1.48	9.6	2.3	4.8	23	12	11	74.1	35.7	38.4	0.929688	24	71	309	274	2.3	50	3.93	136	102	4.28	1.13
44	1	20.3727	1	1	0	0	0	0	0	0	1	0	5.81	6.87	5.25	0.5	0.88	157	95	107.955	5.96591	1.76	12.8	2.79	40.6	17.4	0.984615	0.33	3179	2.2	7.7	11	5	6	72.7	42.4	30.3	1.39934	19	35	62	105	4.3	70	3.95	138	100	4.68	2.11
60	0	21.3593	0	0	0	0	1	1	0	0	1	1	3.38	10.63	7.89	1.18	1.37	99	167	121.898	5.75912	1.16102	18.1	3.61	42.1	19.7	1.39231	6.09	56.42	131.1	20430	13	6	7	89.8	29.1	60.7	0.479407	37	50	275	268	3	47	4.05	132	98	2.45	1.17
74	1	23.6614	0	0	0	0	1	1	0	0	1	1	4	9.89	7.27	1.76	0.82	110	235	286.585	8.86585	0.465909	15.3	8.82	56.6	16.2	1.17692	1.03	6.89	2.4	19.9	19	14	5	63.2	28	35.2	0.795455	28	22	164	147	3	53	3.11	134	100	3.55	0.77
40	1	29.8606	0	0	1	0	0	1	0	0	1	0	3	4.46	2.4	0.59	1.31	103	69	52.6718	1.83206	2.22034	17.4	2.6	48.6	16.9	1.33846	0.63	1258.64	4.9	96.6	42	23	19	74.3	34.5	39.8	0.866834	43	74	337	159	5.1	41	3.98	137	108	5.96	1.24
73	1	20.0474	0	1	0	0	0	0	0	0	1	1	3.18	7.57	4.38	0.81	2.26	119	259	114.602	1.93805	2.79012	16	2.59	36.4	20.5	1.23077	5.61	34219	3.9	75.1	33	23	10	83.2	25.1	58.1	0.432014	79	219	273	351	6.1	58	3.73	135	105	5.57	0.95
69	1	25.7117	0	0	0	0	1	0	0	0	1	1	3.6	6.8	4.34	0.45	1.76	115	307	174.432	2.46591	3.91111	12.7	6.44	41.7	17.7	0.976923	2.51	205.32	3.3	19.9	5	2	3	87.1	39.1	48	0.814583	45	54	258	145	9.8	129	4.29	127	99	4.38	1.43
69	1	25.3906	0	0	0	0	0	0	0	0	0	1	2.96	5.73	4.15	0.5	1	97	136	136	4.15	2	14.5	3.5	47.9	14.9	1.11538	1.85	15725	0.6	7.9	28	11	17	60.5	30.7	29.8	1.0302	10	32	75	22	5.8	67	3.91	135	102	3.95	0.72
58	1	18.2222	0	0	1	0	0	0	0	0	0	0	4.02	5.02	2.42	0.68	1.81	129	207	114.365	1.33702	2.66176	11.9	4.5	33.5	16.4	0.915385	1.63	2.7	3.8	18.5	8	6	2	64.5	35.8	28.7	1.24739	79	78	294	413	5.7	67	3.73	140	100	4.37	0.61
69	0	20.0288	0	0	1	0	0	0	0	0	1	1	4.23	1.96	1.24	0.13	0.55	117	45	81.8182	2.25455	4.23077	15.5	2.57	44.8	18.1	1.19231	7.74	11099	2	44.3	44	17	27	76.5	39.9	36.6	1.09016	13	37	76	25	5.8	61	3.35	138	105	4.45	1.02
71	0	16.0231	0	0	0	0	1	0	1	0	0	1	4.05	4.11	3.43	0.23	0.37	123	185	500	9.27027	1.6087	12.8	4.34	35.2	18.7	0.984615	0.44	2.3	5.2	180.6	7	3	4	70.3	34.9	35.4	0.985876	47	64	328	509	5.7	38	2.96	139	103	4.35	0.63
33	1	16.7062	0	0	1	0	0	0	0	0	1	0	4.45	16.11	11.59	1.51	1.46	120	261	178.767	7.93836	0.966887	15.4	3.27	39.8	15.9	1.18462	5.55	3.14	2	883.6	10	5	5	67.1	34.6	32.5	1.06462	21	25	305	361	3.1	67	3.96	137	97	2.93	0.94
49	1	22.6562	1	1	1	0	0	0	0	0	1	0	5.25	8.46	5.83	0.64	1.84	167	310	168.478	3.16848	2.875	13	2.99	37.3	19.5	1	0.82	41822	7.9	90.2	13	6	7	70	37.5	32.5	1.15385	47	325	117	458	5.2	78	4.08	136	103	6.52	1.35
76	1	23.4375	0	0	0	0	1	1	0	0	1	1	4.04	2.97	1.74	0.23	0.96	126	87	90.625	1.8125	4.17391	12.9	3.35	32.8	16.9	0.992308	1.53	8.2	2.2	9.7	10	4	6	77.6	41.5	36.1	1.14958	24	31	210	203	6.4	115	4.08	137	105	4.2	1.2
67	1	27.3646	1	1	1	0	1	0	0	0	1	1	4.85	5.98	4.07	0.61	1.12	79	176	157.143	3.63393	1.83607	14.5	4.31	36.8	14.3	1.11538	0.37	48.67	8.4	4.9	34	18	16	63.9	38.5	25.4	1.51575	326	71	135	82	6.7	70	3.38	137	101	6.06	1.78
35	1	20.0155	1	1	0	0	1	0	0	0	0	0	4.55	6.54	5.27	0.3	0.82	128	140	170.732	6.42683	2.73333	14.8	3.98	37.3	20.9	1.13846	5.39	4149	2.8	9.8	25	14	11	64.6	28.1	36.5	0.769863	25	183	210	203	2.5	56	4.22	131	98	4.9	1.12
42	0	20.8324	0	0	1	0	0	0	0	0	1	0	3.47	15.24	13.36	0.7	1.14	106	205	179.825	11.7193	1.62857	15.8	6.44	34	17.7	1.21538	6.45	12051	10.8	16	29	17	12	57	26.3	30.7	0.856678	44	65	209	111	3.4	55	3.64	139	102	1.6	0.48
47	1	19.4674	1	1	0	0	0	0	0	0	0	0	4.31	5.69	3.75	0.61	1.23	135	263	213.821	3.04878	2.01639	14.1	4.82	34.5	18.1	1.08462	0.84	31381	1.6	10.5	8	4	4	67.9	30.1	37.8	0.796296	21	43	159	99	4.3	70	4.18	141	103	5.05	0.99
61	1	24.4898	0	1	0	0	1	0	0	0	1	1	4.58	2.66	1.6	0.19	0.8	139	53	66.25	2	4.21053	14.2	2.1	40.2	19.1	1.09231	0.54	203.55	2.8	42.8	14	6	8	83.5	45.9	37.6	1.22074	34	48	58	53	7.5	71	3.11	140	107	2.59	0.57
38	0	17.6254	0	0	1	0	0	0	0	0	1	0	4.09	3.54	2.57	0.22	0.64	113	319	498.438	4.01562	2.90909	15.4	4.39	39.5	17.6	1.18462	2.46	122.9	1.6	10.9	13	5	8	71.9	35.6	36.3	0.980716	13	28	58	23	1.4	48	4.48	135	105	3.71	1.07
63	1	24.2215	1	1	0	0	1	1	0	0	1	1	4.01	10.45	9.16	0.42	0.67	104	205	305.97	13.6716	1.59524	15.6	4.61	41.7	18.7	1.2	1.87	161.4	3.7	23.2	7	3	4	83.8	28.2	55.6	0.507194	19	26	210	203	5.3	58	4.37	133	102	4.45	1.02
40	1	18.5568	0	0	1	0	0	0	0	0	1	0	4.98	6.23	3.03	0.45	2.6	158	160	61.5385	1.16538	5.77778	13.1	3.93	43.1	20	1.00769	0.86	13.78	1.2	17.4	11	3	8	88.3	42.4	45.9	0.923747	55	73	224	377	2.7	74	3.92	140	100	7.7	2.21
55	0	20.2848	0	0	1	0	0	0	0	0	1	0	3.99	8.06	6.23	0.9	0.89	115	153	171.91	7	0.988889	14.3	4.34	35.1	15.9	1.1	2.75	7768	2.4	19.9	12	7	5	67.7	34.2	33.5	1.0209	39	91	194	259	4.4	60	3.52	138	100	4.5	0.78
71	1	22.6474	1	1	0	0	1	0	0	0	1	1	4.32	8.57	4.65	0.75	2.91	160	188	64.6048	1.59794	3.88	12.8	3.4	36.3	18.5	0.984615	0.65	182.6	6.7	18.5	15	3	12	78.6	45	33.6	1.33929	96	111	127	73	4.8	56	3.31	136	101	5.8	1.15
62	1	23.1206	0	1	0	0	0	1	0	0	1	1	3.79	7.2	5.47	0.86	0.85	121	142	167.059	6.43529	0.988372	13.5	3.85	39.3	17.9	1.03846	0.79	54000	5	85.4	16	7	9	68.1	32.7	35.4	0.923729	75	65	235	657	5.4	49	4.1	131	95	5.06	1.16
68	1	26.2976	0	0	1	0	0	0	0	0	1	1	4.32	4.42	2.55	0.34	1.37	144	115	83.9416	1.86131	4.02941	14	2.69	40.9	15.7	1.07692	0.88	1.86	2.3	10	14	5	9	77.9	45.4	32.5	1.39692	24	34	67	37	6	75	3.85	140	104	2.94	1.03
69	1	21.0077	0	1	0	0	0	1	0	0	1	1	4.24	2.61	1.44	0.24	0.86	141	227	263.953	1.67442	3.58333	14.2	2.92	34.6	17.7	1.09231	2.05	54.85	4.8	5.5	22	11	11	79.1	36	43.1	0.835267	69	93	351	372	4.2	56	3.97	136	100	4.21	0.72
68	1	19.0311	1	1	1	0	1	0	0	0	1	1	2.31	4.37	2.96	0.62	0.74	72	101	136.486	4	1.19355	14.5	5.14	32.3	15.5	1.11538	4.43	15.1	1.3	25.6	237	231	6	52.7	32.9	19.8	1.66162	55	55	375	304	8.1	113	3.25	134	106	4.29	1.63
45	1	22.4913	1	1	1	0	0	0	0	0	1	0	4.28	8.55	7.13	0.87	0.54	132	171	316.667	13.2037	0.62069	15.4	3.84	43.8	16.9	1.18462	3.21	36.29	0.4	11.4	26	17	9	58.3	32.1	26.2	1.22519	394	292	201	196	8.5	75	3.61	140	108	2.99	1.49
48	1	21.2245	0	0	1	0	0	0	0	0	1	0	4.05	7.39	5.3	0.73	1.28	129	534	417.188	4.14062	1.75342	15.6	5.83	44.9	14.2	1.2	4.52	3.68	2.4	19.9	75	23	52	59.5	33.5	26	1.28846	200	1557	99	221	4.7	48	4.08	135	101	3.81	0.6
56	0	20.9572	0	0	0	0	0	0	0	0	0	0	4.13	8.05	6.28	0.58	0.85	116	177	208.235	7.38824	1.46552	13.1	4.86	36.3	15.8	1.00769	1.67	2.3	1.9	82.6	14	6	8	69.2	33	36.2	0.911602	18	32	210	203	2.5	51	3.89	139	104	3.56	1.11
65	1	16.0037	0	0	1	0	0	0	0	0	1	1	4.06	7.31	6.39	0.32	0.57	126	242	424.561	11.2105	1.78125	14.1	4.99	33.8	15.4	1.08462	9.06	277.68	2.4	0.8	19	11	8	61.2	29.2	32	0.9125	26	45	212	187	7.7	65	3.88	123	82	4.76	0.95
71	1	23.6336	0	0	0	0	1	1	0	0	1	1	4.46	14.17	11.53	0.66	1.95	95	290	148.718	5.91282	2.95455	14.4	4.99	41	18.2	1.10769	0.82	1507.5	2.4	19.9	11	3	8	68	36	32	1.125	56	123	245	113	4.7	60	2.85	141	99	3.13	0.81
30	1	20.7612	1	0	1	0	0	0	0	0	1	0	4.29	7.51	4.44	0.84	2.04	133	180	88.2353	2.17647	2.42857	13.6	2.99	37.6	16.5	1.04615	1.49	2200.91	2.4	19.9	12	4	8	74	40.7	33.3	1.22222	50	66	150	147	4	72	3.97	135	103	5.85	1.05
56	1	24.1672	0	0	1	0	0	0	0	0	1	0	4.42	4.89	1.78	0.64	2.35	136	140	59.5745	0.757447	3.67188	13.6	2.26	37.1	17.1	1.04615	0.22	1.97	1	20.4	18	7	11	64	34.9	29.1	1.19931	46	58	112	58	3.7	68	3.73	138	107	3.51	1.4
51	1	25.9516	1	1	1	0	0	0	0	0	1	0	3.03	3.93	1.96	0.59	1.26	114	134	106.349	1.55556	2.13559	15.6	2.95	39.3	19.6	1.2	3.44	2428.24	3.3	61.5	49	24	25	73.4	31.2	42.2	0.739336	93	130	132	137	3.7	52	3.85	132	101	3.19	0.68
50	1	23.1405	0	0	1	0	0	0	0	0	1	0	4.21	6.65	3.83	0.61	2.03	148	139	68.4729	1.8867	3.32787	15.2	3.01	41	17.7	1.16923	1.13	10.16	4.1	7.8	13	6	7	64.7	34.9	29.8	1.17114	68	67	101	341	3.1	61	3.45	140	107	4.71	0.86
83	1	20.7967	0	0	0	0	1	1	1	0	0	1	3.64	5.17	3.63	0.51	0.98	118	86	87.7551	3.70408	1.92157	14.7	3.08	41.6	17.7	1.13077	0.54	352.02	8.3	12	14	7	7	68	33	35	0.942857	40	63	320	452	8.5	85	3.45	139	106	3.52	1
42	1	20.1323	0	0	1	0	0	0	0	0	1	0	6.02	5.73	4.46	0.55	0.67	146	270	402.985	6.65672	1.21818	13.4	6.31	42.3	19	1.03077	0.66	54000	1	25.2	25	16	9	66	33.7	32.3	1.04334	44	52	474	625	3.2	57	3.91	138	99	4.41	1.02
73	1	22.68	1	1	1	0	0	0	0	0	0	1	3.76	5.85	4.01	0.83	0.88	110	196	222.727	4.55682	1.06024	14.9	3.3	39.9	15.7	1.14615	20	2.12	3.3	0.8	32	19	13	68.2	32.3	35.9	0.899721	38	45	201	204	2.2	54	3.48	137	104	3.73	1.15
58	1	23.04	0	1	1	0	0	0	0	0	1	0	3.94	6.59	4.4	1.01	1.08	137	84	77.7778	4.07407	1.06931	15.3	4.3	47.4	15.9	1.17692	1.88	412.11	2.9	12	18	7	11	65.7	34.4	31.3	1.09904	75	79	199	159	7.8	63	3.5	139	105	4.76	0.56
69	1	17.5781	0	0	0	0	0	0	0	0	1	1	3.35	4.02	3.14	0.22	0.56	101	159	283.929	5.60714	2.54545	13.5	5.74	37.7	14.7	1.03846	3.32	54000	2.6	62.7	13	7	6	61	35.5	25.5	1.39216	87	69	122	446	7.7	84	4.02	136	105	5.07	0.52
73	1	28.0843	0	0	0	0	1	0	0	0	0	1	4.21	10.54	8.16	0.78	1.41	122	163	115.603	5.78723	1.80769	14.6	3.41	34.7	16.7	1.12308	1.53	4.21	2.5	9.3	29	14	15	56.4	33.1	23.3	1.4206	93	50	210	203	2.7	39	3.22	135	98	2.66	1.02
56	1	23.6614	0	0	1	0	1	0	0	0	1	0	3.59	12.54	11.29	0.59	0.6	102	402	670	18.8167	1.01695	15.4	5.42	40.6	18.7	1.18462	1.03	17.5	1	10.8	9	6	3	74.6	30.2	44.4	0.68018	22	23	157	110	4.7	58	3.62	134	101	4.17	0.64
62	1	24.5675	1	0	0	0	0	0	0	0	1	1	4.52	5.1	2.96	0.37	1.68	116	98	58.3333	1.7619	4.54054	13.4	2.72	36.5	20.3	1.03077	0.41	7.05	9.8	3.2	6	3	3	67.9	29.6	38.3	0.772846	54	76	210	203	6.4	81	4.02	137	107	4.22	1.09
53	1	26.7759	0	1	0	0	0	0	0	0	1	0	4.5	18.29	16.93	0.59	0.64	130	269	420.312	26.4531	1.08475	16	8.8	47.2	18.1	1.23077	2.53	114.4	1.9	22.5	16	10	6	67.8	35.6	32.2	1.10559	283	151	210	203	5.3	82	3.4	135	99	3.23	1.2
70	1	24.2187	1	1	0	0	0	0	0	0	0	1	4.85	6.49	3.88	0.38	2.16	147	207	95.8333	1.7963	5.68421	13.7	2.74	32.6	16.3	1.05385	3.75	3.74	1.9	5.8	11	3	8	89.7	46.9	42.8	1.09579	29	31	102	21	6.8	145	3.76	142	102	4.02	1.02
56	0	20.4444	0	0	1	0	0	0	0	0	1	0	4.1	6.9	6	0.36	0.54	113	111	205.556	11.1111	1.5	14.4	5.05	48.3	18.4	1.10769	0.56	4.3	2.6	38.2	18	8	10	76.1	36.3	39.8	0.91206	18	37	210	203	4.1	53	3.65	141	112	3.5	0.85
42	1	25.3906	0	0	1	0	0	0	0	0	1	0	4.7	15.37	13.29	0.92	1.16	118	249	214.655	11.4569	1.26087	14.9	4.08	44.2	16.7	1.14615	2.65	53393	1.6	24.5	14	9	5	60.8	29.1	31.7	0.917981	87	233	210	203	8.1	58	4.22	136	98	4.71	0.96
61	1	21.3382	0	0	1	0	0	0	0	0	1	1	4.48	3.98	2.94	0.39	0.54	131	102	188.889	5.44444	1.38462	16.2	2.08	37.6	16.6	1.24615	1.92	5.7	1	7.3	22	12	10	59.8	34	25.8	1.31783	22	82	101	84	4.3	107	3.97	137	103	3.53	0.79
64	1	18.2531	1	1	0	0	0	0	0	0	0	1	3.33	10.68	6.89	1.05	2.42	106	343	141.736	2.84711	2.30476	13.1	6.73	50.1	17.6	1.00769	1.81	3.55	2.6	1214.9	13	8	5	72.7	37.2	35.5	1.04789	59	73	1291	1073	4.4	56	4.43	135	100	6.62	1.58
60	1	21.9363	1	1	1	0	0	1	0	0	1	1	4.48	5.85	4.27	0.38	0.89	137	99	111.236	4.79775	2.34211	13.8	3.4	41.8	18.1	1.06154	0.26	13.85	6.4	56.9	10	3	7	67.7	37.2	30.5	1.21967	110	183	96	60	11.3	87	3.86	137	104	5.13	2.43
65	1	28.6851	0	0	1	0	0	0	0	0	1	1	3.39	2.51	1.82	0.26	0.37	116	30	81.0811	4.91892	1.42308	16.5	1.64	46.9	17.7	1.26923	4.18	3.4	4.1	14.4	38	15	23	64.6	33.6	31	1.08387	30	44	88	16	4.1	63	3.85	140	109	3.67	1
59	1	19.4674	1	1	1	0	0	0	0	0	1	0	3.91	5.77	3.74	0.74	1.24	121	180	145.161	3.01613	1.67568	13.3	5.28	39.7	18.9	1.02308	2.56	54000	4.2	492.8	32	24	8	72	35.9	36.1	0.99446	127	121	366	515	4.3	71	4.41	136	104	3.19	0.68
80	0	20	0	0	1	0	1	0	0	0	1	1	2.55	1.66	0.97	0.15	0.36	84	86	238.889	2.69444	2.4	15.5	3.19	39.7	14.4	1.19231	8.88	3.64	2.4	19.9	56	35	21	61.9	34.8	27.1	1.28413	14	31	244	19	3.3	45	2.87	135	100	2.55	0.3
47	1	21.4533	0	0	1	0	0	0	0	0	1	0	2.19	0.58	0.04	0.03	0.35	69	37	105.714	0.114286	11.6667	16.9	4.05	38.8	15.1	1.3	0.76	1.07	1.8	22.7	10	6	4	50.2	28.3	21.9	1.29224	4	11	128	19	17.1	689	4.38	139	100	2.1	0.75
46	1	22.6562	0	1	1	0	0	0	0	0	1	0	3.52	5.59	2.62	0.79	2.07	113	342	165.217	1.2657	2.62025	14.1	4.06	39.1	16.1	1.08462	0.91	2.72	2.5	45.9	6	2	4	75.6	37.2	38.4	0.96875	33	75	124	97	6.1	64	3.98	141	103	4.38	0.93
78	1	25.6544	0	0	0	0	1	1	0	0	1	1	4.73	10.31	2.84	1.17	2.5	101	245	98	1.136	2.13675	13.1	4.32	37.2	16.2	1.00769	0.57	68.82	2.3	7.6	30	12	18	70.6	37.5	33.1	1.13293	255	89	114	289	5.3	114	4.22	138	106	4.98	2.18
43	1	22.6644	0	0	1	0	0	0	0	0	1	0	3.6	5.25	2.75	1.12	1.14	134	128	112.281	2.41228	1.01786	15.6	2.71	39.3	17.9	1.2	0.47	5900	4.8	40.5	17	9	8	70.1	33.5	36.6	0.915301	46	45	220	161	3.6	39	3.24	136	107	2.79	0.62
69	1	23.8754	1	0	1	0	1	0	0	0	1	1	4.67	4.18	2.49	0.3	1.3	141	170	130.769	1.91538	4.33333	13.5	3.3	37.2	17.5	1.03846	1.11	1.69	1.2	7.7	7	3	4	75.6	40.9	34.7	1.17867	21	25	121	55	4.5	74	3.14	138	102	2.22	0.9
54	1	21.3382	0	0	1	0	0	0	0	0	1	0	4.44	5.49	4.88	0.23	0.38	133	100	263.158	12.8421	1.65217	15.7	2.52	36.2	16.7	1.20769	0.56	3.91	9.5	394.5	24	10	14	63.5	33.3	30.2	1.10265	126	167	122	29	3.8	57	4.51	137	104	4.31	0.45
43	1	23.3355	0	0	1	0	0	1	0	0	1	0	4.76	7.63	6.67	0.46	0.5	116	96	192	13.34	1.08696	17.5	2.99	44.9	16	1.34615	7.6	2192.5	2.4	10.7	22	13	9	71.2	28.5	42.7	0.667447	69	96	114	78	8.6	62	3.64	134	97	3.56	2.06
56	1	24.2215	0	1	0	0	1	1	0	0	1	0	4.01	7.22	5.22	0.88	1.12	128	110	98.2143	4.66071	1.27273	15.7	5.76	41.6	16.6	1.20769	0.26	589.32	4.3	19.9	37	20	17	63.2	31.6	31.6	1	82	62	186	308	3.6	51	4.42	128	97	3.15	0.56
36	1	19.7232	0	0	0	0	1	1	0	0	1	0	4.36	6.97	4.65	0.84	1.37	144	165	120.438	3.39416	1.63095	13.4	6.31	38.1	15.8	1.03077	3.11	1.99	1.6	12.2	21	9	12	60.8	32.1	28.7	1.11847	39	38	105	64	2.8	73	4.17	140	107	3.4	0.66
68	1	23.3355	0	0	1	0	1	0	0	0	1	1	3.87	7.26	4.56	0.87	1.77	140	270	152.542	2.57627	2.03448	13.4	6	46	17.7	1.03077	0.82	258.37	2.4	19.9	18	7	11	69.2	30.7	38.5	0.797403	28	44	258	209	6.6	82	3.75	136	101	4.5	0.84
56	1	25.9516	1	1	0	0	1	0	0	0	1	0	4.2	5.06	3.6	0.73	0.67	97	108	161.194	5.37313	0.917808	14.9	7	38.1	17.5	1.14615	2.91	3.25	2.8	26	35	25	10	59.3	33.3	26	1.28077	196	109	119	55	5.8	62	3.79	136	103	3.75	2.89
79	1	19.0039	0	0	0	0	0	0	0	0	1	1	2.63	7.93	5.26	1.46	1.18	81	374	316.949	4.45763	0.808219	12.9	6.68	37.1	15.4	0.992308	1.67	2.73	3.4	0.8	12	6	6	55.7	30.1	25.6	1.17578	30	23	460	496	6.3	68	4.11	131	98	4.52	1.12
70	1	16.1844	0	0	0	0	0	0	0	0	1	1	4.26	6.94	5.23	0.54	1.12	137	130	116.071	4.66964	2.07407	16.5	3.83	57.1	14.5	1.26923	1.33	14.59	2.1	18.2	25	8	17	78.2	44.1	34.1	1.29326	24	54	229	194	7.2	63	2.94	133	90	3.24	0.69
43	1	18.8189	1	1	1	0	0	0	0	0	1	0	2.65	8.07	2.71	1.09	4.19	85	197	47.0167	0.646778	3.84404	18.7	1.58	65.1	16.9	1.43846	14.15	22.21	4	138.9	21	14	7	69.2	33.6	35.6	0.94382	28	72	258	157	6	70	3.8	131	91	3.27	1.79
82	1	22.9591	0	0	1	0	0	0	0	0	1	1	2.74	8.24	5.48	0.93	1.65	82	514	311.515	3.32121	1.77419	14.2	5.19	40.9	16.7	1.09231	6.92	3.84	0.7	8.8	15	12	3	75.4	34.8	40.6	0.857143	19	53	144	83	9.2	101	5.48	133	104	4.97	0.53
36	0	17.2421	0	0	1	0	0	0	0	0	0	0	4.6	3.46	1.69	0.28	1.44	123	104	72.2222	1.17361	5.14286	14	2.45	38.6	15.6	1.07692	3.45	569.1	1.2	33.4	12	6	6	69.5	37.7	31.8	1.18553	18	43	119	132	2.2	37	3.6	142	108	4.91	1.27
58	1	24.0569	0	0	1	0	1	0	0	0	1	0	3.16	9.36	7.51	1	0.8	98	276	345	9.3875	0.8	14	10.25	45.7	19.4	1.07692	3.88	99.1	0.7	12.2	8	4	4	61.3	30.1	31.2	0.964744	109	109	376	377	8.7	92	4.29	135	96	4.58	0.74
64	0	22.4323	0	0	1	0	1	0	0	0	1	1	3.91	8.39	5.78	1.01	1.57	119	117	74.5223	3.68153	1.55446	16	4.09	37	15.6	1.23077	1.44	11522	1.1	28.4	32	14	18	74.6	31.9	42.7	0.747073	47	83	194	193	5.6	79	3.73	134	101	6.3	1.55
47	1	19.0311	0	0	1	0	0	0	0	0	1	0	3.71	15.03	12.37	0.68	1.9	95	966	508.421	6.51053	2.79412	17	13.2	79.9	25.7	1.30769	5.47	195.7	1.9	19.9	10	6	4	72	35.3	36.7	0.961853	28	93	769	219	5.1	57	4.85	134	102	5.31	0.78
40	1	18.6851	0	0	0	0	0	0	0	0	1	0	3.14	5.1	3.72	0.35	0.93	73	160	172.043	4	2.65714	18.6	2.71	59.7	16	1.43077	1.47	8064	0.7	11.6	11	6	5	65.6	33.4	32.2	1.03727	35	57	193	182	5.4	56	3.83	135	103	2.73	0.9
68	1	24.6094	1	1	1	0	0	0	0	0	1	1	4.87	8.89	5.35	0.64	2.65	150	294	110.943	2.01887	4.14062	13.6	3.5	37.8	16.3	1.04615	0.44	111.15	2.9	18.1	8	4	4	81.5	41.6	39.9	1.04261	21	23	113	59	4.3	66	4.51	136	104	6.14	2.38
51	1	22.3214	1	1	1	0	0	0	0	0	1	0	3.68	7.77	6.22	0.77	0.72	113	305	423.611	8.63889	0.935065	12.7	6.78	42.6	18.6	0.976923	0.84	442.65	1.3	127.3	17	11	6	62.3	33.8	28.5	1.18596	37	40	476	364	5.3	73	3.96	139	103	2.92	0.75
70	1	19.1406	0	0	1	0	1	0	0	0	1	1	4.03	4.7	2.38	1.17	1.14	144	160	140.351	2.08772	0.974359	13	7.88	34.5	16.8	1	0.8	804.45	3.3	19.9	14	8	6	91.1	36.5	54.6	0.668498	54	109	188	489	5.7	105	4.89	135	99	3.57	3.45
51	1	23.4586	1	0	0	0	0	0	0	0	1	0	3.88	11.53	9.8	0.75	0.98	118	363	370.408	10	1.30667	14.7	7.37	40.6	19.8	1.13077	1.75	8498	1.3	7.1	8	5	3	77.7	34	43.7	0.778032	100	76	494	503	5.7	70	4.45	133	97	3.78	0.46
75	1	19.8347	0	0	0	0	1	0	0	0	1	1	3.73	5.43	3.79	0.67	0.89	74	179	201.124	4.25843	1.32836	15.5	2.84	48.6	15.7	1.19231	0.77	111.97	2.01	0.8	22	15	7	62	34.4	27.6	1.24638	22	46	108	198	14.5	89	4.58	139	101	3.49	0.64
56	1	28.441	0	0	0	0	0	0	0	0	1	0	5.24	10.28	8.06	0.91	1.14	144	295	258.772	7.07018	1.25275	15.9	5.49	43.1	16.7	1.22308	0.26	54000	2.9	66.4	21	11	10	61.5	32.1	29.4	1.09184	37	43	210	203	6	68	3.93	130	99	3.8	0.55
56	1	23.255	0	0	1	0	0	0	0	0	1	0	5.54	7.05	3.25	0.75	2.63	170	140	53.2319	1.23574	3.50667	13.6	2.91	32	18.9	1.04615	1.22	1.8	0.8	7	19	4	15	82.3	44.5	37.8	1.17725	83	43	78	53	6.8	83	3.46	133	100	4.92	1.15
67	1	20.4152	1	1	1	0	0	0	0	0	0	1	4.39	6.18	4.67	0.24	1.01	135	127	125.743	4.62376	4.20833	13.5	3.15	35.4	16.7	1.03846	0.44	2.9	3.4	6.8	19	7	12	65	38.3	26.7	1.43446	28	46	67	48	5.1	103	3.85	137	98	6	0.62
66	1	20.7612	0	0	0	0	0	0	0	0	1	1	4.09	3.81	2.94	0.31	0.54	138	73	135.185	5.44444	1.74194	17.4	3.25	41.9	17.1	1.33846	0.97	43.2	2.4	19.9	29	13	16	71.2	35.4	35.8	0.988827	16	26	140	32	7.6	74	4.08	141	109	2.58	0.54
55	1	22.6474	0	0	1	0	1	1	0	0	1	0	5.12	10.8	7.61	1.36	1.8	131	249	138.333	4.22778	1.32353	14.6	5.77	37	19.3	1.12308	1.59	2.95	2.4	19.9	8	4	4	79.3	34.7	44.6	0.778027	29	38	210	203	5.8	92	4.26	139	101	3.78	0.74
44	1	24.2424	0	0	1	0	1	0	0	0	0	0	4.82	3.53	1.57	0.4	1.37	146	103	75.1825	1.14599	3.425	14.7	2.7	37.1	18.4	1.13077	0.4	2.27	2.1	0.8	14	6	8	73.4	37.7	35.7	1.05602	34	33	97	36	3.9	82	4.09	140	105	3.82	0.54
57	1	18.2868	1	1	1	0	0	0	0	0	1	0	4.77	7.4	6.53	0.18	0.68	145	102	150	9.60294	3.77778	14.8	4.72	33.6	15.5	1.13846	1.31	51.6	1.4	11.9	20	7	13	69.3	42.2	27.1	1.5572	585	660	98	28	4.7	54	4.01	138	105	5.28	1.22
73	1	23.9158	0	0	0	0	1	1	0	0	1	1	4.76	6.83	4.2	0.48	2.01	148	253	125.871	2.08955	4.1875	14	2.57	33.6	16.9	1.07692	0.64	3	6.2	31.3	15	6	9	75.3	42.9	32.4	1.32407	17	22	104	38	5.4	88	3.96	139	109	4.45	1.57
48	0	21.3593	0	0	1	0	0	0	0	0	1	0	3.95	4.85	3.36	0.23	1.19	124	151	126.891	2.82353	5.17391	13.9	2.88	31.1	17.4	1.06923	0.22	895	2.4	19.9	14	6	8	77.3	43.1	34.2	1.26023	27	31	78	32	3.3	46	3.36	142	109	3.37	0.69
38	1	21.6713	0	0	0	0	0	0	0	0	1	0	5.31	7.09	5.58	0.32	1.13	150	335	296.46	4.93805	3.53125	13.2	3.07	36.2	18.2	1.01538	0.43	54000	2.4	19.9	28	13	15	62.5	36.4	26.1	1.39464	70	252	375	471	5.4	62	4.28	138	100	10.67	0.88
74	1	26.5625	1	1	1	0	0	0	0	0	1	1	3.42	3.34	1.19	0.43	1.58	122	55	34.8101	0.753165	3.67442	14.9	2.08	45.8	19.1	1.14615	0.27	26.22	3.6	19.8	20	8	12	72	34.9	37.1	0.940701	37	50	158	129	5.4	77	3.7	139	109	3.52	1.46
65	1	17.0403	0	0	0	0	0	0	0	0	1	1	3.68	6.44	3.68	0.86	1.81	118	170	93.9227	2.03315	2.10465	16.2	2.06	51.3	20.4	1.24615	2.14	3474	4.8	637.7	45	32	13	78.4	25.8	52.6	0.490494	93	234	181	210	3.1	51	3.7	133	101	1.91	0.88
36	1	20.9366	0	1	1	0	0	0	0	0	1	0	5.18	4.05	2.81	0.25	0.97	144	145	149.485	2.89691	3.88	14.9	3	36.3	17.8	1.14615	3.26	244.41	0.4	0.8	21	8	13	90.2	44.4	45.8	0.969432	44	55	210	203	4.9	75	3.75	135	99	5.6	1.29
40	1	21.9713	0	0	1	0	0	0	0	0	0	0	3.99	11.9	10.44	0.6	0.65	119	428	658.462	16.0615	1.08333	16.9	9.75	61.7	22.5	1.3	2.57	93.63	1.5	11.3	17	11	6	79.1	39.8	39.3	1.01272	33	54	210	203	5.3	99	4.15	136	99	7.13	2.14
40	1	23.6713	1	1	0	0	0	0	0	0	1	0	4.54	5.66	3.22	1.06	1.3	141	218	167.692	2.47692	1.22642	15.2	5.42	40.5	17.9	1.16923	1.3	1551.01	1.4	52.6	24	14	10	65	29.2	35.8	0.815642	33	31	116	82	4.1	59	3.88	136	108	5.6	0.8
58	0	24.974	0	0	1	0	0	0	0	0	1	0	3.72	5.73	4.26	0.58	0.83	130	120	144.578	5.13253	1.43103	14.4	3.02	36.9	17.9	1.10769	0.48	5.35	4.8	38.1	22	9	13	62.4	30.6	31.8	0.962264	40	69	210	203	3.5	59	3.77	136	107	5.39	0.5
44	1	23.03	1	0	1	0	0	0	0	0	1	0	4.56	3.03	1.61	0.28	1.08	142	80	74.0741	1.49074	3.85714	13.2	2.87	35.2	18.4	1.01538	0.36	463.8	2.1	25.4	12	5	7	64.5	39.1	25.4	1.53937	50	58	182	252	3.4	77	3.56	138	106	5.63	1.36
45	1	22.1003	1	1	1	0	1	0	0	0	1	0	4.26	6.44	3.44	0.51	2.09	137	261	124.88	1.64593	4.09804	13.1	5.19	39	18.2	1.00769	1.14	18388	4.6	78.1	5	2	3	72	38.3	33.7	1.1365	57	107	167	234	4.3	84	4.57	142	103	3.21	1.01
62	1	22.8374	0	0	0	0	0	0	0	0	1	1	3.15	2.14	1.14	0.21	0.72	72	76	105.556	1.58333	3.42857	19.2	1.64	52.5	19	1.47692	2.14	1219.05	1.1	6.2	13	6	7	76.5	32.7	43.8	0.746575	34	59	269	111	5	89	3.63	137	104	3.36	0.42
67	1	25.4694	0	0	0	0	0	0	0	0	1	1	3.8	4.92	3.19	0.73	0.9	125	162	180	3.54444	1.23288	16.4	4.97	43	17.2	1.26154	3.11	1099.23	2.2	51	22	12	10	76.3	35.5	40.8	0.870098	82	134	232	362	3.1	82	4.41	132	99	5.01	1.39
66	1	22.0386	1	1	1	0	0	0	0	0	1	1	4.75	6.33	3.29	0.53	2.25	153	112	49.7778	1.46222	4.24528	13.2	2.51	33.1	16.7	1.01538	0.2	4.5	3.4	13	12	5	7	68.1	44.5	23.6	1.88559	24	23	117	61	5.1	95	3.57	139	106	3.54	2.22
72	1	19.433	1	0	0	0	0	0	0	0	0	1	4.2	6.21	3.96	0.58	1.57	125	210	133.758	2.52229	2.7069	12.3	3.81	37.9	17.2	0.946154	0.68	54000	3.3	15.4	11	5	6	90.2	36.5	53.7	0.679702	25	72	210	203	2.9	63	2.67	140	101	3.77	1.04
59	1	23.03	1	1	1	0	0	1	0	0	1	0	4.43	4.05	2.44	0.54	0.92	137	109	118.478	2.65217	1.7037	12.8	4.36	44.6	17.9	0.984615	0.59	6471	4.7	34.8	14	6	8	81.7	42.6	39.1	1.08951	57	55	140	352	3.5	73	4	138	104	5.69	1.2
69	1	21.3	1	1	1	0	0	0	0	0	1	1	4.12	6.79	4.01	0.52	2.17	122	292	134.562	1.84793	4.17308	14.7	4.26	33.4	16.5	1.13077	1.23	1566.6	2.7	30.8	41	29	12	68.2	29.3	38.9	0.753213	56	154	401	153	7.9	90	4.39	142	98	4.39	0.5
41	1	19.3	0	1	0	0	0	0	0	0	0	1	3.86	6.21	3.1	0.39	2.65	116	280	105.66	1.16981	6.79487	14.5	3.82	39.3	15.2	1.11538	0.66	20000	1.9	20.9	17	7	10	62.4	27.4	25	1.096	43	43	81	41	4.5	53	4.17	138	96	4.76	1.12
52	1	20.2	0	0	1	0	0	0	0	0	1	0	3.89	5.54	3.24	0.45	1.77	132	214	120.904	1.83051	3.93333	14.7	3.82	44.7	18.5	1.13077	1.45	523	3.5	10.4	19	11	8	54.3	28.5	25.8	1.10465	8	51	244	239	6.7	71	4.14	131	97	4.56	0.89
64	1	24.2	1	0	1	0	0	0	0	0	0	0	4.5	5.57	4.19	0.34	0.96	127	251	261.458	4.36458	2.82353	14.7	4.26	34.3	16.4	1.13077	2.51	3.2	1.7	7.4	9	4	5	64.3	40	24.3	1.64609	14	15	63	15	7.9	61	3.47	132	101	4.35	1.17
60	1	19.8	1	1	1	0	0	0	0	0	0	0	3.59	3.9	2.25	0.32	1.16	146	154	132.759	1.93966	3.625	14.5	3.82	36.5	17.8	1.11538	4.31	287.3	2.4	84.5	5	6	2	80.1	37.2	42.9	0.867133	37	99	171	76	3.2	68	3.81	141	102	3	0.94
[truncated: 15 more columns]
